# Supplementary material for: Recombinant Porcine Interferon-α Decreases Pseudorabies Virus Infection
Source: Vaccines (Basel). 2023 Oct 12;11(10):1587. doi: 10.3390/vaccines11101587 (PMC10610829; doi:10.3390/vaccines11101587)
Supplement: Supplementary file 1 [file vaccines-11-01587-s001.zip]

Archive with 1 entries (1 files):
- vaccines-2600934-supplementary.pdf
